# Supplementary material for: Nitrogen Fixation and Molecular Oxygen: Comparative Genomic Reconstruction of Transcription Regulation in Alphaproteobacteria
Source: Front Microbiol. 2016 Aug 26;7:1343. doi: 10.3389/fmicb.2016.01343 (PMC4999443; doi:10.3389/fmicb.2016.01343)
Supplement: Supplementary file 1 [file Table_1.XLSX]

## Sheet: Table S1
Table S1. Experimental data about genes regulated by NifA, FnrN/FixK, and FixJ.
Regulator	Gene(s)	Function(s)	Regulation mode	Organism	PMID(s)
FnrN	nnrR	transcriptional regulator	activation	Agrobacterium tumefaciens	17981975
FnrN	paz	pseudoazurin	activation	Agrobacterium tumefaciens	17981975
FnrN	sinR	transcriptional regulator	activation	Agrobacterium tumefaciens	15165250
FixJ	fixK	transcriptional regulator	activation	Azorhizobium caulinodans	7968919
FixJ	nifA	transcriptional regulator	activation	Azorhizobium caulinodans	2046550
FixJ	nifH	Fe protein, nitrogenase reductase NifH	activation	Azorhizobium caulinodans	2046550
FixK	fixN	respiratory oxidase	activation	Azorhizobium caulinodans	8169204
FixK	nifA	transcriptional regulator	activation	Azorhizobium caulinodans	8522530
NifA	hyq	Ni,Fe-hydrogenase	activation	Azorhizobium caulinodans	19277114
NifA	nifA	transcriptional regulator	repression	Azorhizobium caulinodans	8522530, 9632262
NifA	nifE	nitrogenase MoFe cofactor biosynthesis protein	activation	Azospirillum brasilense	11668346
FixJ	fixK2	transcriptional regulator	activation	Bradyrhizobium japonicum	7968919, 1551834, 9748464, 16417495
FixK	bll2758	two-component response regulator	activation	Bradyrhizobium japonicum	20524010
FixK	fixG	cytochrome c oxidase accessory protein	activation	Bradyrhizobium japonicum	9748464, 15866917, 18689489
FixK	fixK1	transcriptional regulator	activation	Bradyrhizobium japonicum	9748464, 18689489
FixK	fixK2	transcriptional regulator	repression	Bradyrhizobium japonicum	9748464, 20524010
FixK	fixN	respiratory oxidase	activation	Bradyrhizobium japonicum	9748464, 15866917, 18689489
FixK	hemA	5-aminolevulinic acid synthase	activation	Bradyrhizobium japonicum	9748464
FixK	hemN1	coproporphyrinogen III oxidase	activation	Bradyrhizobium japonicum	9748464, 11157943, 18689489
FixK	hemN2	coproporphyrinogen III oxidase	activation	Bradyrhizobium japonicum	9748464, 11157943, 18689489
FixK	hup	histone-like DNA-binding protein HU	activation	Bradyrhizobium japonicum	9620982
FixK	napEDABC	periplasmic nitrate reductase	activation	Bradyrhizobium japonicum	16417495, 18689489
FixK	nirK	copper-containing nitrite reductase (NO-forming)	activation	Bradyrhizobium japonicum	11690645, 15667287
FixK	nnrR	transcriptional regulator	activation	Bradyrhizobium japonicum	12813094, 15667287
FixK	norCBQD	nitric oxide reductase	activation	Bradyrhizobium japonicum	12427946, 15667287
FixK	nosRZDFYLX	nitrous oxide reductase regulatory protein	activation	Bradyrhizobium japonicum	15028871, 15667287
FixK	rpoN1	sigma 54	activation	Bradyrhizobium japonicum	9748464, 18689489
NifA	fdxN	ferredoxin	activation	Bradyrhizobium japonicum	17569992
NifA	fixA	electron transfer flavoprotein	activation	Bradyrhizobium japonicum	9448277, 3343218, 3313281, 12949117, 10692350
NifA	fixB	electron transfer flavoprotein	activation	Bradyrhizobium japonicum	10692350, 3343218, 12949117
NifA	fixR-nifA	oxidoreductase	activation	Bradyrhizobium japonicum	9448277, 3343218, 3313281, 12949117, 10692350
NifA	glnII	glutamine synthetase II gene	activation	Bradyrhizobium japonicum	7968919
NifA	groE	molecular chaperone	activation	Bradyrhizobium japonicum	10692350, 8101485, 12949117
NifA	hemN1	coproporphyrinogen III oxidase	activation	Bradyrhizobium japonicum	11157943, 10692350, 11157943, 12949117
NifA	id117	outer membrane proteins	activation	Bradyrhizobium japonicum	12744463
NifA	id525	outer membrane proteins	activation	Bradyrhizobium japonicum	12744463
NifA	id747	unknown	activation	Bradyrhizobium japonicum	12744463
NifA	nifB	nitrogenase cofactor biosynthesis protein	activation	Bradyrhizobium japonicum	10692350, 3350797, 12949117
NifA	nifD	nitrogenase molybdenum-iron protein	activation	Bradyrhizobium japonicum	10692350, 2266945, 12949117
NifA	nifH	Fe protein, nitrogenase reductase NifH	activation	Bradyrhizobium japonicum	10692350, 6327620, 12949117
NifA	nifS	nitrogenase cofactor synthesis protein	activation	Bradyrhizobium japonicum	10692350, 3350797, 12949117
NifA	nrgA	ammonium transporter	activation	Bradyrhizobium japonicum	10692350, 12949117
NifA	nrgBC	nitrogen regulatory protein PII	activation	Bradyrhizobium japonicum	10692350, 12949117
FixK	ccoNOQP	cbb3 cytochrome c terminal oxidase	activation	Caulobacter crescentus	15911751
FixK	coxAB	cytochrome c oxidase	activation	Caulobacter crescentus	15911751
FixK	cydAB	cytochrome bd-type quinol oxidase	activation	Caulobacter crescentus	15911751
FixK	fixLJ	transcriptional regulator	activation	Caulobacter crescentus	15911751
FixK	fixT	transcriptional regulator	activation	Caulobacter crescentus	15911751
FixK	flmH	acetyltransferase	activation	Caulobacter crescentus	15911751
FixK	ftrB	transcriptional regulator	activation	Caulobacter crescentus	15911751
FixK	qoxABCD	cytochrome aa3 quinol oxidase	activation	Caulobacter crescentus	15911751
NifA	acdS	1-aminocyclopropane-1-carboxylate deaminase	activation	Mesorhizobium loti	16820494
NifA	nifA1	transcriptional regulator	activation	Mesorhizobium loti	16820494
NifA	nifH	Fe protein, nitrogenase reductase NifH	activation	Mesorhizobium loti	16820494
NifA	acdS	1-aminocyclopropane-1-carboxylate deaminase	activation	Mesorhizobium loti	23308282
NifA	ccpR	cytochrome C551 peroxidase	activation	Mesorhizobium loti	23308282
NifA	fixA	electron transfer flavoprotein	activation	Mesorhizobium loti	23308282
NifA	msi071	diterpenoid synthesis	activation	Mesorhizobium loti	23308282
NifA	msi158	outer-membrane porin (OmpW family)	activation	Mesorhizobium loti	23308282
NifA	msi260	putative diaminobutyrate-2-oxoglutarate transaminase	activation	Mesorhizobium loti	23308282
NifA	msi262	iron-sulfur cluster assembly, HesB family,	activation	Mesorhizobium loti	23308282
NifA	msi276	DUF683	activation	Mesorhizobium loti	23308282
NifA	msi280	L-lysine 6-monooxygenase	activation	Mesorhizobium loti	23308282
NifA	msi321	methyltransferase	activation	Mesorhizobium loti	23308282
NifA	msi332	cytochrome P450 monooxygenase	activation	Mesorhizobium loti	23308282
NifA	nifB	nitrogenase cofactor biosynthesis protein	activation	Mesorhizobium loti	23308282
NifA	nifH	Fe protein, nitrogenase reductase NifH	activation	Mesorhizobium loti	23308282
NifA	nifS	nitrogenase cofactor synthesis protein	activation	Mesorhizobium loti	23308282
NifA	omp2b	Outer-membrane porin (Omp2 family)	activation	Mesorhizobium loti	23308282
NifA	prxS	alkyl hydroperoxide reductase	activation	Mesorhizobium loti	23308282
NifA	rpoN2	sigma 54	activation	Mesorhizobium loti	23308282
NifA	iscN	Fe-S cofactor nitrogenase synthesis protein	activation	Rhizobium etli	12207230
NifA	nifH	Fe protein, nitrogenase reductase NifH	activation	Rhizobium etli	8655489
NifA	prxS	alkyl hydroperoxide reductase	activation	Rhizobium etli	15686565
FnrN	fixNd	respiratory oxidase	activation	Rhizobium etli	11717256
FnrN	fixNf	respiratory oxidase	activation	Rhizobium etli	11717256
FnrN	fnrNchr	transcriptional regulator	repression	Rhizobium etli	11717256
FnrN	fnrNd	transcriptional regulator	repression	Rhizobium etli	11717256
NifA	bacS	bacteroid protein S	activation	Rhizobium etli	12580283
FixK	fixK	transcriptional regulator	repression	Rhizobium etli	11106020
FixK	fixNd	respiratory oxidase	activation	Rhizobium etli	11106020
FixK	fixNf	respiratory oxidase	activation	Rhizobium etli	11106020
FnrN	arcA	transcriptional regulator	activation	Rhizobium etli	15006745
FnrN	fixG	cytochrome c oxidase accessory protein	activation	Rhizobium etli	15006745
FnrN	fixN	respiratory oxidase	activation	Rhizobium etli	15006745
FnrN	fnrN	transcriptional regulator	activation	Rhizobium etli	15006745
FixK	hup	histone-like DNA-binding protein HU	activation	Rhizobium leguminosarum	2166228
FixJ	fnrN	transcriptional regulator	activation	Rhizobium leguminosarum	15528657
FnrN	fixN	respiratory oxidase	activation	Rhizobium leguminosarum	1484491
FnrN	fnrN	transcriptional regulator	repression	Rhizobium leguminosarum	1484491
NifA	fixA	electron transfer flavoprotein	activation	Rhizobium leguminosarum	8012569
NifA	hupG	hydrogenase expression/formation protein	activation	Rhizobium leguminosarum	14993316
NifA	hupS	[NiFe] uptake hydrogenase small subunit	activation	Rhizobium leguminosarum	9177161, 18310336
NifA	melA	melanin production protein	activation	Rhizobium leguminosarum	7968919
NifA	nifA	transcriptional regulator	activation	Rhizobium leguminosarum	15375140
NifA	nifH	Fe protein, nitrogenase reductase NifH	activation	Rhizobium leguminosarum	8012569
FnrN	fixN	respiratory oxidase	activation	Rhizobium leguminosarum	9286975
FnrN	fnrN1	transcriptional regulator	repression	Rhizobium leguminosarum	10792733
FnrN	fnrN2	transcriptional regulator	repression	Rhizobium leguminosarum	10792733
FnrN	hypB	hydrogenase nickel incorporation protein	activation	Rhizobium leguminosarum	9286975
NifA	CYP127A2	P450 homolog	activation	Rhizobium sp. BR816	11437267
FnrL	bchE	bacteriochlorophyll biosynthetic enzyme	activation	Rhodobacter capsulatus	20661434
FnrL	ccoNOQP	cbb3 cytochrome c terminal oxidase	activation	Rhodobacter capsulatus	9393689, 20661434
FnrL	dorS	DMSO/TMAO-sensor hybrid histidine kinase	activation	Rhodobacter capsulatus	20661434
FnrL	fnrL	Anaerobic transcriptional factor	repression	Rhodobacter capsulatus	20661434
FnrL	hemA	5-aminolevulinic acid synthase	activation	Rhodobacter capsulatus	20661434
FnrL	hemA	5-aminolevulinic acid synthase	repression	Rhodobacter capsulatus	15351643, 20532744
FnrL	hemB	delta-aminolevulinic acid dehydratase	repression	Rhodobacter capsulatus	15351643, 20532744
FnrL	hemC	hydroxymethylbilane synthase	repression	Rhodobacter capsulatus	15351643, 20532744
FnrL	hemE	uroporphyrinogen decarboxylase	activation	Rhodobacter capsulatus	15351643, 20532744
FnrL	hemN	coproporphyrinogen III oxidase	activation	Rhodobacter capsulatus	20661434
FnrL	hemZ	coproporphyrinogen III oxidase	activation	Rhodobacter capsulatus	7592416, 9393689, 20661434
FnrL	bchE	bacteriochlorophyll biosynthetic enzyme	activation	Rhodobacter sphaeroides	7642486, 9393689, 10809685, 16207904
FnrL	ccoGHIS	cytochrome c oxidase, Cbb3-type	activation	Rhodobacter sphaeroides	9068641, 7592416, 9393689, 12218019
FnrL	ccoNOQP	cbb3 cytochrome c terminal oxidase	activation	Rhodobacter sphaeroides	9473054, 7592416, 9393689, 9555909, 12218019
FnrL	dorS	DMSO/TMAO-sensor hybrid histidine kinase	activation	Rhodobacter sphaeroides	2381418, 9393689, 9603883
FnrL	hemA	5-aminolevulinic acid synthase	activation	Rhodobacter sphaeroides	7592416, 8468290, 3266489, 9393689, 18689483, 16228552
FnrL	hemN	coproporphyrinogen III oxidase	activation	Rhodobacter sphaeroides	1333567, 9393689, 10809685, 16207904, 23291753
FnrL	hemZ	coproporphyrinogen III oxidase	activation	Rhodobacter sphaeroides	7592416, 9393689, 10809685
FnrL	pcrZ	Non-coding RNA	activation	Rhodobacter sphaeroides	22988125
FnrL	ppaZ	pseudoazurin	activation	Rhodobacter sphaeroides	11535790
FnrL	pucBAC	A and B structural polypeptides of LHII, and an assembly factor	activation	Rhodobacter sphaeroides	3036782, 9515919, 9393689, 16207904
FnrL	rdxBHIS	membrane-localized redox complex	activation	Rhodobacter sphaeroides	9068641, 7592416, 9393689, 12218019
AadR	badDEFG	benzoate degradation	activation	Rhodopseudomonas palustris	10094687
AadR	hbaR	4-Hydroxybenzoate sensor	activation	Rhodopseudomonas palustris	1522059, 10613868
FixK	pioABC	phototrophic Fe(II) oxidation	activation	Rhodopseudomonas palustris	21166894
FixJ	fixK	transcriptional regulator	activation	Sinorhizobium meliloti	8475099, 7968919
FixJ	fixNOQP	respiratory oxidase	activation	Sinorhizobium meliloti	2842062
FixJ	ndiAB	unknown	activation	Sinorhizobium meliloti	11097914
FixJ	nifA	transcriptional regulator	activation	Sinorhizobium meliloti	1406587, 8475099, 7968919
FixJ	SMc03253	L-proline cis-3-hydroxylase	activation	Sinorhizobium meliloti	15256575
FixK	fixK	transcriptional regulator	repression	Sinorhizobium meliloti	2663474, 11902723
FixK	fixN	respiratory oxidase	activation	Sinorhizobium meliloti	2663474
FixK	nifA	transcriptional regulator	repression	Sinorhizobium meliloti	2663474
NifA	fixA	electron transfer flavoprotein	activation	Sinorhizobium meliloti	16453824
NifA	nfe1	nodule formation efficiency	activation	Sinorhizobium meliloti	7968919
NifA	nfe2	nodule formation efficiency	activation	Sinorhizobium meliloti	7968919
NifA	nifH	Fe protein, nitrogenase reductase NifH	activation	Sinorhizobium meliloti	8012569
NifA	nifH	Fe protein, nitrogenase reductase NifH	activation	Sinorhizobium meliloti	15806287, 16453824
