# Supplementary material for: Nitrogen Fixation and Molecular Oxygen: Comparative Genomic Reconstruction of Transcription Regulation in Alphaproteobacteria
Source: Front Microbiol. 2016 Aug 26;7:1343. doi: 10.3389/fmicb.2016.01343 (PMC4999443; doi:10.3389/fmicb.2016.01343)
Supplement: Supplementary file 3 [file Table_3.XLSX]

## Sheet: Table S3
Table S3. Locus tags for genes encoding nitrogenase and transcriptional regulators in studied genomes. 1 Locus tags are shown only for nifHDK orthologs. Genes found in the same loci are labelled by the same color. Genes found separately are shown in black.
Order	Genome	Nitrogenase 1			Regulators
		NifH	NifD	NifK	NifA	FixK	FixKf	FnrN	FixL	FixJ	hFixLf	FxkR
Caulobacterales	Caulobacter crescentus CB15	-	-	-	-	CC0752	-	-	CC0759	CC0758	-	-
Caulobacterales	Caulobacter segnis ATCC 21756	-	-	-	-	Cseg_3612	-	-	Cseg_3609	Cseg_3610	-	-
Caulobacterales	Caulobacter sp. K31	-	-	-	-	Caul_0629, Caul_2457, Caul_2975	-	-	Caul_0631, Caul_2345, Caul_2969	Caul_0630, Caul_2344, Caul_2968	-	-
Caulobacterales	Phenylobacterium zucineum HLK1	-	-	-	-	PHZ_p0186, PHZ_c2798	-	-	PHZ_p0187, PHZ_c2803	PHZ_p0188, PHZ_c2804	-	-
Rhizobiales	Agrobacterium tumefaciens C58	-	-	-	-	-	-	Atu1602	-	-	-	-
Rhizobiales	Azorhizobium caulinodans ORS 571	AZC_1041	AZC_1040	AZC_1039	AZC_1049	AZC_4653	-	-	AZC_4654	AZC_4655	-	-
Rhizobiales	Bartonella quintana str. Toulouse	-	-	-	-	-	-	-	-	-	-	-
Rhizobiales	Bradyrhizobium japonicum USDA 110	-	blr1743	blr1744	blr2037	bll2757, bll7696, bll2109, bll3466	-	bll6061	bll2760	bll2759	-	-
Rhizobiales	Bradyrhizobium sp. BTAi1	BBta_5879, BBta_5925	BBta_5924	BBta_5923	BBta_5933	BBta_p0192, BBta_2786, BBta_7770, BBta_7767, BBta_7766	-	BBta_5746	BBta_2789	BBta_2788	-	-
Rhizobiales	Brucella melitensis bv. 1 str. 16M	-	-	-	-	-	-	BMEI1294	-	-	-	-
Rhizobiales	Mesorhizobium loti MAFF303099	mlr5905	mlr5906	mlr5907	mll5785, mll5837	mll6578	-	mlr6409, mll6632	mll6607	mll6606	-	-
Rhizobiales	Mesorhizobium sp. BNC1	-	-	-	-	Meso_2220	-	-	Meso_2223	Meso_2222	-	-
Rhizobiales	Nitrobacter winogradskyi Nb-255	-	-	-	-	Nwi_1036	-	Nwi_2061	Nwi_1029	Nwi_1028	-	-
Rhizobiales	Rhizobium etli CFN 42	RHE_PD00202, RHE_PD00308, RHE_PD00260	RHE_PD00201, RHE_PD00307	RHE_PD00200, RHE_PD00306	RHE_PD00228	-	RHE_PF00508	RHE_PD00216, RHE_CH02479	-	-	RHE_PF00509	RHE_PF00530
Rhizobiales	Rhizobium leguminosarum bv. viciae 3841	pRL100162	pRL100161	pRL100160	pRL100196	-	RL1880, pRL90019, pRL90025	RL2818	-	-	RL1879, pRL90020	RL1881, pRL90026
Rhizobiales	Rhizobium sp. NGR234	NGR_a00890, NGR_a01130	NGR_a00880, NGR_a01120	NGR_a00870, NGR_a01110	NGR_a01260	NGR_b00800	-	NGR_c18100	-	-	-	-
Rhizobiales	Rhodopseudomonas palustris CGA009	RPA4620	RPA4619	RPA4618	RPA4632	RPA4250	-	RPA4234	RPA4247	RPA4248	-	-
Rhizobiales	Sinorhizobium meliloti 1021	SMa0825	SMa0827	SMa0829	SMa0815	SMa1225, SMa0762, SMa0662	SMa1141	-	SMa1229	SMa1227	SMa1142	SMa1139-38
Rhizobiales	Xanthobacter autotrophicus Py2	Xaut_0088	Xaut_0089	Xaut_0090	Xaut_0082	Xaut_1746	-	-	Xaut_1745	Xaut_1744	-	-
Rhodobacterales	Hyphomonas neptunium ATCC 15444	-	-	-	-	-	-	-	-	-	-	-
Rhodobacterales	Jannaschia sp. CCS1	-	-	-	-	-	-	Jann_3858	-	-	-	-
Rhodobacterales	Loktanella vestfoldensis SKA53	-	-	-	-	-	-	SKA53_08756	-	-	-	-
Rhodobacterales	Oceanicaulis alexandrii HTCC2633	-	-	-	-	-	-	-	-	-	-	-
Rhodobacterales	Oceanicola batsensis HTCC2597	-	-	-	-	-	-	-	-	-	-	-
Rhodobacterales	Oceanicola granulosus HTCC2516	-	-	-	-	-	-	OG2516_17530	-	-	-	-
Rhodobacterales	Paracoccus denitrificans PD1222	-	-	-	-	-	-	Pden_1850	-	-	-	-
Rhodobacterales	Rhodobacter sphaeroides 2.4.1	RSP_0541	RSP_0540	RSP_0539	RSP_0547	-	-	RSP_0698	-	-	-	-
Rhodobacterales	Rhodobacterales bacterium HTCC2654	-	-	-	-	-	-	RB2654_10044	-	-	-	-
Rhodobacterales	Roseobacter sp. MED193	-	-	-	-	-	-	MED193_11238	-	-	-	-
Rhodobacterales	Roseovarius nubinhibens ISM	-	-	-	-	-	-	-	-	-	-	-
Rhodobacterales	Roseovarius sp. 217	-	-	-	-	-	-	ROS217_12216	-	-	-	-
Rhodobacterales	Silicibacter pomeroyi DSS-3	-	-	-	-	-	-	SPO3531	-	-	-	-
Rhodobacterales	Silicibacter TM1040	-	-	-	-	-	-	TM1040_2547	-	-	-	-
Rhodobacterales	Sulfitobacter sp. EE-36	-	-	-	-	-	-	EE36_11304	-	-	-	-
Rhodospirillales	Acetobacter pasteurianus IFO 3283-01	-	-	-	-	-	-	APA01_25650	-	-	-	-
Rhodospirillales	Azospirillum sp. B510	AZL_007710	AZL_007700	AZL_007790	AZL_022450	-	-	AZL_003420	-	-	-	-
Rhodospirillales	Gluconacetobacter diazotrophicus PAl 5	Gdia_1570	Gdia_1569	Gdia_1568	Gdia_1577	-	-	Gdia_1984	-	-	-	-
Rhodospirillales	Gluconobacter oxydans 621H	-	-	-	-	-	-	GOX0974	-	-	-	-
Rhodospirillales	Granulibacter bethesdensis CGDNIH1	-	-	-	-	-	-	-	-	-	-	-
Rhodospirillales	Magnetospirillum magneticum AMB-1	amb1574	amb1573	amb1572	amb3464	-	-	amb4369	-	-	-	-
Rhodospirillales	Magnetospirillum magnetotacticum MS-1	Magn03009022-21	Magn03009020	Magn03009019	Magn03007831	-	-	Magn03010404	-	-	-	-
Rhodospirillales	Rhodospirillum centenum SW	RC1_3683	RC1_3682	RC1_3681	RC1_3691	-	-	RC1_2984	-	-	-	-
Rhodospirillales	Rhodospirillum rubrum ATCC 11170	Rru_A1010	Rru_A1011	Rru_A1012	Rru_A0993	-	-	Rru_A3322	-	-	-	-
Sphingomonadales	Erythrobacter litoralis HTCC2594	-	-	-	-	-	-	ELI_02800	-	-	-	-
Sphingomonadales	Erythrobacter sp. NAP1	-	-	-	-	-	-	NAP1_15798	-	-	-	-
Sphingomonadales	Novosphingobium aromaticivorans DSM 12444	-	-	-	-	-	-	Saro_2581	-	-	-	-
Sphingomonadales	Sphingobium japonicum UT26S	-	-	-	-	-	-	SJA_C2-00660	-	-	-	-
Sphingomonadales	Sphingomonas wittichii RW1	-	-	-	-	-	-	Swit_1945	-	-	-	-
Sphingomonadales	Sphingopyxis alaskensis RB2256	-	-	-	-	-	-	Sala_1678	-	-	-	-
Sphingomonadales	Zymomonas mobilis subsp. mobilis ZM4	ZMO1823	ZMO1824	ZMO1825	ZMO1816	-	-	-	-	-	-	-
