# Supplementary material for: Nitrogen Fixation and Molecular Oxygen: Comparative Genomic Reconstruction of Transcription Regulation in Alphaproteobacteria
Source: Front Microbiol. 2016 Aug 26;7:1343. doi: 10.3389/fmicb.2016.01343 (PMC4999443; doi:10.3389/fmicb.2016.01343)
Supplement: Supplementary file 4 [file Table_4.XLSX]

## Sheet: Table S4
Table S4. NifA-RpoN binding sites in analysed genomes
Genome name	Locus tag for the first gene in operon	Operon	NifA binding site			RpoN binding site
			position	score	sequence	position	score	sequence
Rhizobiales
Azorhizobium caulinodans ORS 571	AZC_0303	fer2	-67	3.8	TGTGGGGCCTCCGGCA	-56	4.57	CGGCACGCTCCTTGAA
Azorhizobium caulinodans ORS 571	AZC_1041	nifHDKENX	-281	4.7	TGTCGCGTTTGAAACA	-196	4.97	TGGCACACCCGTTGCA
Azorhizobium caulinodans ORS 571	AZC_1043	fdxN	-142	5.2	TGTCGGGGGCGCGACA	-71	5.28	TGGCACGCAGCTTGCG
			-160	5.3	TGTCGCAGTCGCGACA
Azorhizobium caulinodans ORS 571	AZC_1051	ahpCD	-161	5.6	TGTCGGAAAGCCGACA	-85	4.81	TGGCATACGCCTTGCT
			-206	4.3	CGGCGGGTTCCCGACA
Azorhizobium caulinodans ORS 571	AZC_1052	xdhC	-190	4.3	TGTCGGGAACCCGCCG	-91	4.37	TGGCACGAAAGTCGCT
			-235	5.6	TGTCGGCTTTCCGACA
Azorhizobium caulinodans ORS 571	AZC_3409	iscN-nifUST	-116	4.3	GGTCTGCTTCGCGACA	-58	5.55	TGGCACGCCTCTTGCT
			-134	5.5	TGTCGCAAAGGCGACA
Azorhizobium caulinodans ORS 571	AZC_3414	nifB-frxA-hesB-nifZ	-138	5.1	TGTTGGCAACGCGACA	-64	5.47	TGGCACGGCTGTTGCT
Azorhizobium caulinodans ORS 571	AZC_3437	bolA-grlA	-128	5.4	TGTCGCATGTGCGACA	-49	4.03	TGGTTTGAAGCTTGCA
			-121	4.1	TGTGCGACATGCGACA
Azorhizobium caulinodans ORS 571	AZC_3442	cheY-nifO	-192	4.8	TGTCTCGAACCTGACA	-69	4.44	CGGAACGGATTTTGCA
			-163	4.3	TGTTGGAAAGGAAACA	-144	3.37	CTGCACGGCGAGTGAG
Azorhizobium caulinodans ORS 571	AZC_3443	nifH	-284	4.3	TGTTTCCTTTCCAACA	-144	3.37	CTGCACGGCGAGTGAG
			-255	4.8	TGTCAGGTTCGAGACA	-170	5.24	TGGCACGGTCGTTGCT
Azorhizobium caulinodans ORS 571	AZC_3446	nifW	-192	4.1	TGTCGCCTTCGGGGCA	-121	5.2	TGGCACGGGCATTGCT
Azorhizobium caulinodans ORS 571	AZC_3447	fixBACX	-113	4.2	TGTGGCATGCCAGACA	-57	5.06	TGGTACGACACTTGCT
			-179	5	TGTCGCATTCCCGACG
Bradyrhizobium japonicum USDA 110	bll2060	groES3L	-194	3.9	TGTCATTTTCACGACA	-75	4.76	TGGCCTGACTCTTGCT
Bradyrhizobium japonicum USDA 110	blr1719	modB	-369	4	TGTCCGCTTGGAAACA	-189	3.94	TGTCACAGGAGTTGCC
			-349	4.2	TGCCAGAAACCTGACA	-251	4.51	TGGCACTCGAATTGCT
Bradyrhizobium japonicum USDA 110	blr1720	hupSLC	-186	3.8	CGTCGAAAACTGGACA	-63	4.02	TGGCTTGTTTCTTGCC
			-34	3.8	CGTAACGCTGGCGACA
Bradyrhizobium japonicum USDA 110	blr1743	nifDKENX-fdxB	-155	5.1	TGTCGGATTCGCAACA	-71	5.12	TGGCATGCCGGTTGCA
Bradyrhizobium japonicum USDA 110	blr1755	iscN	-116	5.2	TGTCAGGAACCCGACA	-48	5.16	TGGCACGTGACTTGCT
Bradyrhizobium japonicum USDA 110	blr2036	fixR	-126	3.9	TGTCTTGAATGCGCCA	-51	4.16	TGGCGCAAATCCTGCT
			-106	3.8	TTCCGCGTGCGCGACA
Bradyrhizobium japonicum USDA 110	blr2143	cpx1	-129	4.3	TGTCGGCATTGAGACT	-50	4.92	CGGCACGCGATTTGCT
			-110	4.2	TGCCAGAAACCTGACA	-87	5.04	CGGCACGCCGATTGCT
Bradyrhizobium japonicum USDA 110	blr6951	modABC	-215	4.5	TGTCAGCTTGCCGACC	-87	5.04	CGGCACGCCGATTGCT
			-195	5.6	TGTCGGAAATCCGACA
Bradyrhizobium sp. BTAi1	BBta_2080	modABC	-224	4.1	CGTTGTGTTTGCGACA	-64	4.27	CGGAATGGGACTTGCA
			-193	4.1	TGTCGAAAGTCGAACA
Bradyrhizobium sp. BTAi1	BBta_5863	ahpCD	-105	5.2	TGTCGACTTTCCGACA	-67	4.78	TGGCATATCGCTTGCA
Bradyrhizobium sp. BTAi1	BBta_5872	fixBACX	-171	5	TGTCGCATTCCCGACG	-78	3.78	TGGCTCGATATTCGCT
						-51	4.87	TGGTACGACAATTGCT
Bradyrhizobium sp. BTAi1	BBta_5879	nifHQ-iff-nifVPW	-267	5.1	TGTCGGGTTTGCAACA	-199	3.57	TGGCTCGCTGCGGGCA
						-182	5.03	TGGCACAGCCGTTGCA
Bradyrhizobium sp. BTAi1	BBta_5880	cheY-nifO	-168	5.1	TGTTGCAAACCCGACA	-70	4.38	CGGAACGAGATTTGCT
Bradyrhizobium sp. BTAi1	BBta_5884	bolA-grlA	-139	5	TGTCGCAAAGGCGACG	-50	4.38	TGGTTCGGAGCTTGCA
Bradyrhizobium sp. BTAi1	BBta_5904	nifB-frxA-hesB-nifZ	-141	5	TGTTGGCAAGGCGACA	-68	5.24	TGGCACGCGAGTTGCT
Bradyrhizobium sp. BTAi1	BBta_5909	iscN-nifUST	-112	4.3	CGTCGGAAACGCCACA	-54	5.05	TGGCACGAGACTTGCC
			-190	4.8	TGTCGGATTTGCGCCA
			-130	5.2	TGTCGGAAAGTCGACA
Bradyrhizobium sp. BTAi1	BBta_5925	nifHDKENX-fdxB	-262	5.1	TGTCGGGTTTGCAACA	-177	5.03	TGGCACAGCCGTTGCA
Bradyrhizobium sp. BTAi1	BBta_5932	fdxN	-141	4.9	TGTCGGGAGAGCGACA	-70	5.25	TGGCACGGCGCTTGAA
			-160	5.4	TGTCGCATCTGCGACA
Bradyrhizobium sp. BTAi1	BBta_5935	fixR	-151	5.1	TGTCGTGAATGCGACA	-105	4.2	TGGCCCGGAAACTGCA
Bradyrhizobium sp. BTAi1	BBta_5936	xdhC	-255	5.1	TGTCGCATTCACGACA	-133	4.35	TGGTCCAACTCTTGCT
Mesorhizobium loti MAFF303099	mll5855	nifB-fdxN-nifZT	-156	5.1	TGTCGGCGACCTGACA	-56	4.66	TGGCATATCTCTTGCG
Mesorhizobium loti MAFF303099	mll5862	fixBACX-nifA	-161	5.2	TGTCGAAAAGCCGACA	-69	4.78	TGGCACGAATGATGCT
Mesorhizobium loti MAFF303099	mll5873	ahpC1	-482	4.1	GGTCCGACTTCCGACA	-284	5.24	TGGCATGGCGCTTGCG
			-462	3.9	TGTCCAGCTTCGGACA
Mesorhizobium loti MAFF303099	mll5942	iscN-frxA	-115	4.6	TGTTGGATGTGAGACA	-53	4.6	TGGCACGTCCTGTGCA
			-133	4.8	TGTCCGACATCCGACA
Mesorhizobium loti MAFF303099	mll6127	ompW	-194	4.6	TGTCGGATCTTCGACG	-115	4.85	TGGCACGACACATGCG
			-177	4.3	AGTCGGACATGAGACA
Mesorhizobium loti MAFF303099	mlr5875	mlr5875-cpxA	-154	4	TGTCATGTCCGGGACA	-59	5.01	TGGCACGACTTTTGAA
Mesorhizobium loti MAFF303099	mlr5905	nifHDKENX	-207	4.3	TGTCAGGGCCGCTACA	-100	4.89	TGGCACGAGTTTTGAA
Mesorhizobium loti MAFF303099	msr5868	PF05082	-459	4.2	TGTCCAATTCACGACA	-352	4.81	CGGCACGGCGCTTGAG
			-217	4.2	CGTCGCCAAATCGACA
Mesorhizobium loti MAFF303099	msr5928	PF05082-fdxB-nifQ	-77	3.6	GGTCGGCGATGTGACT	-395	3.97	TGGCGAGGCCCTTGCC
Rhizobium etli CFN 42	RHE_PD00202	nifHDKENX	-195	5	TGTCTGATCGGCGACA	-89	4.99	TGGCACGGGTTTTGAA
			-138	4	TTTCTGAAACCCAACA
Rhizobium etli CFN 42	RHE_PD00215	cpxA	-193	4.8	TGTTAGATACGCGACA	-88	4.51	TGGCATGAACTTTGAA
Rhizobium etli CFN 42	RHE_PD00217	ahpC1	-407	3.7	TGTCGGACCTCAAACT	-100	5.29	TGGCATGACGCTTGCT
Rhizobium etli CFN 42	RHE_PD00224	fixBACX	-156	4.6	TGTCGGGAAGCTTACA	-74	4.71	TGGCACGAATGATGCA
Rhizobium etli CFN 42	RHE_PD00229	nifB-fdxN	-139	4.8	TGTCGGAAGCTTGACA	-53	5.1	TGGCATGGCTTTTGCG
Rhizobium etli CFN 42	RHE_PD00259	nifQ	-176	3.7	TGTCCGTTTGGCGATA	-80	4.63	TGGCACAACCTTTGAA
Rhizobium etli CFN 42	RHE_PD00260	nifH	-190	3.9	TGGCGGTTTCGAGACA	-89	4.99	TGGCACGGGTTTTGAA
Rhizobium etli CFN 42	RHE_PD00308	nifHDK	-138	4	TTTCTGAAACCCAACA	-89	4.99	TGGCACGGGTTTTGAA
			-195	5	TGTCTGATCGGCGACA
Rhizobium leguminosarum bv. viciae 3841	pRL100162	nifHDKEN	-202	4.8	TGTCGGTTACGTGACA	-100	4.57	TGGCACGAATCTTGTG
			-231	4.3	GGTCAGATATTCGACA
Rhizobium leguminosarum bv. viciae 3841	pRL100200	fixBACX-nifAB	-148	4.9	TGTCGGCAACCCTACA	-68	4.65	TGGCACGAGCAGTGCT
Rhizobium sp. NGR234	NGR_a00890	nifHDK	-208	5.3	TGTCGGCTCCGCGACA	-102	5.11	TGGCACGGCTTTTGAA
Rhizobium sp. NGR234	NGR_a01130	nifHDKENX	-211	5.3	TGTCGGCTCCGCGACA	-102	5.11	TGGCACGGCTTTTGAA
Rhizobium sp. NGR234	NGR_a01190	nifQ	-228	5.1	TGTCAGAGAGCCGACA	-96	4.87	TGGCACGAATTTTGAA
			-200	4.9	TGTCGTCCTTCCGACA
Rhizobium sp. NGR234	NGR_a01200	ahpC1	-273	4.9	TGTCGGAAGGACGACA	-118	5.58	TGGCACGCCGCTTGCT
			-245	5.1	TGTCGGCTCTCTGACA
Rhizobium sp. NGR234	NGR_a01210	iscN	-114	4.1	TGTCGTACAAACGACA	-54	4.46	TGGCACACTAGGTGCA
Rhizobium sp. NGR234	NGR_a01220	fixBACXA	-162	4.8	TGTCATGAAGCCGACA	-34	3.63	TGGCACTGGCATGGCG
Rhizobium sp. NGR234	NGR_a01270	nifB-fdxN-nifZT	-144	5.2	TGTCGCGAATTCGACA	-55	5.38	TGGCACAGCGCTTGCT
Rhizobium sp. NGR234	NGR_a02700	cpxPR	-183	5.3	TGTCGCGTCCGCGACA	-80	5.01	TGGCGCGGTTCTTGCT
Rhodopseudomonas palustris CGA009	RPA0962	hupSLC	-202	3.7	TGTCAGCGCCGCAACC	-79	5.08	TGGCATGGTTCTTGCG
Rhodopseudomonas palustris CGA009	RPA1001	cheY-nifO	-147	4.5	TGTCAGGTTTGCGACC	-53	5.29	CGGCACGGCGCTTGCT
Rhodopseudomonas palustris CGA009	RPA1373	nifENX	-198	4.5	TGTCGGATTTTTGACG	-50	4.79	TGGCCCGACGATTGCA
			-223	4.4	TGTCAGATTCACAACA
Rhodopseudomonas palustris CGA009	RPA4605	fixBACX	-184	5.5	TGTCGCCTTCCCGACA	-64	5.02	TGGTACGAGGCTTGCT
Rhodopseudomonas palustris CGA009	RPA4610	iscN-nifUSVW	-123	5.3	TGTCGGACCTCCGACA	-52	5.17	TGGCACAGCGGTTGCA
			-140	4	CGTCGGCTTCACGACG
Rhodopseudomonas palustris CGA009	RPA4620	nifHDKENX	-252	4.4	TGTCGGATTCTAAACA	-166	5.12	TGGCACGCTCGTTGCA
Rhodopseudomonas palustris CGA009	RPA4631	fdxN-nifB-frxA-hesB-nifZT	-129	4.3	TGTCGGGGGCCTTACA	-57	5.07	TGGCACGCGGCTTGAA
			-147	5.1	TGTCAGACTTGCGACA
Rhodopseudomonas palustris CGA009	RPA4633	fixR	-161	4.6	TGTCGCAAAGCCAACG	-51	4.48	TGGCCCGGTTCATGCA
			-118	3.7	TGTCGTTGTGATGACA
Rhodopseudomonas palustris CGA009	RPA4634	xdhC	-111	4.6	CGTTGGCTTTGCGACA	-53	4.71	TGGTCCGGCTCTTGCT
Sinorhizobium meliloti 1021	SMa0814	nifB-fdxN-nifT	-130	5.4	TGTCGGAAGTCCGACA	-53	4.95	TGGCATAGCTGTTGCT
Sinorhizobium meliloti 1021	SMa0822	fixBACX	-244	4.9	TGTCGGCCCCTCGACA	-142	5.33	TGGCACGACTTTTGCA
Sinorhizobium meliloti 1021	SMa0825	nifHDKE	-192	5	TGTCGGCTTAGCGACA	-96	5.33	TGGCACGACTTTTGCA
Sinorhizobium meliloti 1021	SMa0872	orf110-nifN	-194	5.1	TGTCAGGTCCGCGACA	-90	4.8	TGGCACGAGTTTTGAG
Xanthobacter autotrophicus Py2	Xaut_0083	fdxN	-148	5.3	TGTCGCACTTGCGACA	-58	5.13	TGGCACGGTGCTTGAA
Xanthobacter autotrophicus Py2	Xaut_0088	nifHDKENX-fdxB-nifQ	-358	4.5	CGTCGAACTTGCGACA	-149	5.32	TGGCACGCTGGTTGCT
			-233	4.2	TGTCGGGTTCTGAACA
Xanthobacter autotrophicus Py2	Xaut_0106	iscN-nifUST	-115	4.1	CGTCGCAAAGACAACA	-57	5.64	TGGCACGGCGCTTGCT
			-133	4.4	TGTCCGGAATCGGACA
Xanthobacter autotrophicus Py2	Xaut_0111	nifB-frxA-hesB-nifZ	-284	4.1	TGTCCCCGTGGGGACA	-68	5.36	TGGCACGCCAGTTGCT
			-141	4.2	TGTTGTTAAGCCGACA	-232	3.53	TCGCGCGCGCATTGAT
Xanthobacter autotrophicus Py2	Xaut_0124	bolA	-103	5.1	TGTCTCCTTTGCGACA	-46	3.5	TGGTTTCGACCTTGCA
Xanthobacter autotrophicus Py2	Xaut_0142	fixB	-262	4.2	CGTCGCAATTGTGACG	-58	5.14	TGGTACGGCGTTTGCT
			-180	5.2	TGTCGCCTTCCTGACA
Xanthobacter autotrophicus Py2	Xaut_0143	nifH	-271	4.3	TGTCGCGTTCGACACA	-186	5.32	TGGCACGCTGGTTGCT
			-301	4.3	TGTTTTAATCCCGACA
Xanthobacter autotrophicus Py2	Xaut_0149	iscN-nifVPW	-122	5.5	TGTCGCATTCGCGACA	-59	4.99	TGGCACGAGCCTTGCC
Xanthobacter autotrophicus Py2	Xaut_2332	fer2	-163	3.6	TGTCGCTTTCCCGCCC	-52	4.29	CGGCACACATTTTGAA
Rhodospirillales
Azospirillum sp. B510	AZL_006470	fixBACX	-177	5.4	TGTCGCCTTTGCGACA	-94	5.48	TGGCACGCCGTTTGCT
			-205	4.6	TGTAGCGAAACCGACA
Azospirillum sp. B510	AZL_006570	iscN-nifUSVPW	-188	5.2	TGTCGCAAAAGCGACA	-72	5.07	TGGCACACCCTTTGCT
Azospirillum sp. B510	AZL_007660	nifENX-fdxB	-123	5	TGTCGGGTATCGCACA	-63	4.91	TGGCACGCCCCCTGCA
			-150	4.4	TGTGCGATACCCTACA
Azospirillum sp. B510	AZL_007710	nifHDX	-182	5.5	TGTCGGGACCCCGACA	-98	4.98	TGGCACGGGTCGTGCA
Azospirillum sp. B510	AZL_022470	nifB-fdxN-nifZS2T	-190	5.3	TGTCGGCACCCCGACA	-66	4.42	TGGCCCCGAACTTGCT
			-139	4.4	TGTCACAATGACGACA
Azospirillum sp. B510	AZL_a04200	fer2	-214	4	TGTCCTTTTCCCGACC	-48	4.16	TGGCATGCTTCTTACC
Gluconacetobacter diazotrophicus PAl 5	Gdia_1555	fixBACX-modD	-181	4.6	TGTCGGAGTTGACACA	-59	4.99	TGGTACGCCTCTTGCG
Gluconacetobacter diazotrophicus PAl 5	Gdia_1560	iscN-nifUSVW	-115	4.2	CGTTGCAAATCGGACA	-58	5.12	TGGCACGCGGATTGCG
			-132	5.1	CGTCGGGAATCCGACA
Gluconacetobacter diazotrophicus PAl 5	Gdia_1570	nifHDKENX-fdxB-nifQ	-156	4	TGTCAGGCTTCGCACA	-80	5.13	TGGCATGGCGTTTGCG
Gluconacetobacter diazotrophicus PAl 5	Gdia_1576	nifB-fdxN-nifZT-sir2	-120	4.8	TGTCGGACATGAGACA	-54	5.08	TGGCATGGGTCTTGCG
Gluconacetobacter diazotrophicus PAl 5	Gdia_1579	modABC-rpoN	-125	3.7	TGTCGCCAAGCGGCCC	-77	5.21	TGGCACGTTTCTTGCT
Magnetospirillum magneticum AMB-1	amb1563	iscN-nifVW	-110	4	TGTCGGATTCCCCTCC	-60	4.93	TGGCACCCTTCTTGCT
			-127	4.9	TGTCGCAAAGTCGACA
Magnetospirillum magneticum AMB-1	amb1569	nifENX-fdxB-nifQ	-118	5.4	TGTCGCATGTCCGACA	-51	5.35	TGGCACGGCCCTTGCG
Magnetospirillum magneticum AMB-1	amb1574	nifHDK	-193	5	TGTCGGATTCCGCACA	-87	5.1	TGGCACGCCCATTGCG
			-223	4.6	TGTTGGGGTTGCAACA
Magnetospirillum magneticum AMB-1	amb1575	draTG	-139	5	TGTGCGGAATCCGACA	-53	4.07	GGGTATGAGTCTTGCA
			-109	4.6	TGTTGCAACCCCAACA
Magnetospirillum magneticum AMB-1	amb1583	nifBZT-sir2	-115	5.5	TGTCGGGGATGCGACA	-54	4.38	TGGCATCGTCATTGCA
			-135	4.9	TGTCGCGTCCCCGACC
Magnetospirillum magneticum AMB-1	amb2611	rnfX-rseC-rnfABCDEGH	-324	5	TGTCGTACTTGCGACA	-89	5.01	TGGCGCGGGTCTTGCT
Magnetospirillum magnetotacticum MS-1	Magn03008147	rnfX-rseC-rnfABCDEGH	-326	5.2	TGTCGCTTTTGCGACA	-91	5.01	TGGCGCGGGTCTTGCT
Magnetospirillum magnetotacticum MS-1	Magn03009011	iscN-nifVW	-126	5.3	TGTCGCAAAACCGACA	-59	4.93	TGGCACCCTTCTTGCT
Magnetospirillum magnetotacticum MS-1	Magn03009017	nifENX-fdxB-nifQ	-118	5.5	TGTCGCATCCCCGACA	-51	5.35	TGGCACGGCCCTTGCG
Magnetospirillum magnetotacticum MS-1	Magn03009022	nifHDK	-193	5	TGTCGGATTCCGCACA	-87	5.1	TGGCACGCCCATTGCG
			-223	4.6	TGTTGGGGTTGCAACA
Magnetospirillum magnetotacticum MS-1	Magn03009023	draTG	-139	5	TGTGCGGAATCCGACA	-53	4.07	GGGTATGAGTCTTGCA
			-109	4.6	TGTTGCAACCCCAACA
Magnetospirillum magnetotacticum MS-1	Magn03009032	nifB-fdxN-nifZT-sir2	-135	4.4	TGTCGCATCCCCGCCC	-55	4.38	TGGCATCGTCATTGCA
			-116	5.5	TGTCGGGGATGCGACA
Rhodospirillum centenum SW	RC1_0480	iscN-nifUS	-122	5.4	TGTCGCGTTGCCGACA	-71	5.11	TGGCACGCCGATTGCC
			-158	5.7	TGTCGGGAATCCGACA
Rhodospirillum centenum SW	RC1_0481	nifQ	-168	5.4	TGTCGGCAACGCGACA	-56	4.66	CGGCCCGCCGCTTGCA
			-132	5.7	TGTCGGATTCCCGACA
Rhodospirillum centenum SW	RC1_3683	nifHDKEX	-192	5.6	TGTCGCGTTTGCGACA	-85	5.25	TGGCATGGCGGTTGCT
Rhodospirillum centenum SW	RC1_3690	nifB-fdxN-nifZT-sir2	-157	5.1	TGTCGGCTTCCCCACA	-55	5.03	TGGCACCGGGCTTGCT
			-134	5.5	TGTCGCATCCCCGACA
Rhodospirillum centenum SW	RC1_3693	nifVW-fixABC	-155	5.3	TGTCGTGAATGCGACA	-69	5.15	TGGCACGCCCCTTGCC
			-119	5.3	TGTCGCATTCACGACA
Rhodospirillum rubrum ATCC 11170	Rru_A0994	nifB-fdxN-nifZT-sir2	-130	4	TGTCGTAGACTCTACA	-67	4.53	TGGCATCATCCTTGCT
			-169	4.2	TGTCGATATCCCGACC
Rhodospirillum rubrum ATCC 11170	Rru_A1009	draTG	-182	5.7	TGTCGCAAACCCGACA	-117	3.92	TGGCGCACATGGTGCG
			-152	5.1	TGTCGCGGACCCAACA
Rhodospirillum rubrum ATCC 11170	Rru_A1010	nifHDK	-192	5.7	TGTCGGGTTTGCGACA	-86	4.81	TGGCACGCTGGGTGCA
			-222	5.1	TGTTGGGTCCGCGACA
Rhodospirillum rubrum ATCC 11170	Rru_A2271	iscN-nifUVW-fixBACX	-125	4.9	TGTCGGAAAGGCGCCA	-63	5.34	TGGCACGGTGATTGCT
			-173	5.5	TGTCGGCTTTCCGACA
Rhodospirillum rubrum ATCC 11170	Rru_A2286	nifENX-fdxB-nifQ	-175	5.4	TGTCGTAAACCCGACA	-75	4.45	TGGCATTGGTTTTGCT
			-217	4.4	TGTCCGGCTTGCGCCA
Rhodobacterales
Rhodobacter sphaeroides 2.4.1	RSP_0532	iscN-nifUVW-rpoN	-128	3.7	TGTCGGATTCCCTCCG	-56	4.87	TGGCACGCGCCGTGCT
			-145	4.8	TGTCGCGAACCCGTCA
Rhodobacter sphaeroides 2.4.1	RSP_0538	nifENX-fdxB-nifQ	-142	5.2	TGTCGCAGATGCGACA	-44	4.98	TGGCACGCCGGCTGCT
						-94	3.69	CGGCCCGGCTTTCGCG
Rhodobacter sphaeroides 2.4.1	RSP_0541	nifHDK	-178	4.3	TGTCGGTTTTCGCACA	-82	5.04	TGGCACGGCGGCTGCT
Rhodobacter sphaeroides 2.4.1	RSP_0546	nifB	-122	5.2	TGTCGCATTTGCGACC	-54	4.99	TGGCACGCCCCGTGCT
			-38	4.6	TCTCCGAAATCCGACA	-75	3.8	CGGCACAGGCCTTCCG
Rhodobacter sphaeroides 2.4.1	RSP_2501	modD	-227	5	GGTCGCAAGTCCGACA	-160	5.06	TGGCACGACTCGTGCT
			-206	4.7	GGTCGGGATTGCGACG
Rhodobacter sphaeroides 2.4.1	RSP_2791	RSP_2791-90	-343	4	TGCGGCATGCGCCACA	-50	4.06	CGGCGCGGACCCTGCT
Rhodobacter sphaeroides 2.4.1	RSP_3192	rnfABCDGEH	-237	4.4	GGGCGGAACCCCGACA	-98	5.04	TGGCACGGCGGCTGCT
			-217	5.3	TGTCGGGAACGCGACA
			-70	4	TGACAGATGTGCGACA
Sphingomonadales
Zymomonas mobilis subsp. mobilis ZM4	ZMO1814	rnfABCDGEH	-213	4.4	TGTCACTTTTGCGACA	-134	4.71	TGGCATAAGATTTGCT
Zymomonas mobilis subsp. mobilis ZM4	ZMO1817	nifB-fdxN	-145	3.8	TTTACCGATACCGACA	-54	5.19	TGGCACGCCCATTGCA
			-427	4	TGTCAGGCTGCATCCA
			-125	3.5	TGTAAGAGTTAAGACA
Zymomonas mobilis subsp. mobilis ZM4	ZMO1823	nifHDKENX-fdxB-nifQ	-179	4.6	TGTCGCGCTTCGAACA	-78	5.2	TGGCACGCTGTTTGCG
Zymomonas mobilis subsp. mobilis ZM4	ZMO1832	iscN-nifUSVW-modD	-143	4.2	TGTTCAAAAGCCTACA	-54	5.07	TGGCACAGGATTTGCT
